# Supplementary material for: Rebuilding the Mucociliary Apparatus in ECRS: TSLP/IL-33 Signaling Synergy and the Residual Molecular Scar of DNASE1L3 Following IL-4/13 Blockade
Source: Cells. 2026 May 15;15(10):911. doi: 10.3390/cells15100911 (PMC13204112; doi:10.3390/cells15100911)
Supplement: Supplementary file 1 [file cells-15-00911-s001.zip]

Archive with 6 entries (6 files):
- Supplementary files/Supplementary TableS1.xlsx
- Supplementary files/Supplementary TableS2A.xlsx
- Supplementary files/Supplementary TableS2B.xlsx
- Supplementary files/Supplementary TableS2C.xlsx
- Supplementary files/Supplementary TableS3.xlsx
- Supplementary files/Supplementary TableS4.xlsx
