# Supplementary material for: Rebuilding the Mucociliary Apparatus in ECRS: TSLP/IL-33 Signaling Synergy and the Residual Molecular Scar of DNASE1L3 Following IL-4/13 Blockade
Source: Cells. 2026 May 15;15(10):911. doi: 10.3390/cells15100911 (PMC13204112; doi:10.3390/cells15100911)
Supplement: Supplementary file 1 [file cells-15-00911-s001.zip › Supplementary files/Supplementary TableS1.xlsx]

## Sheet: master
Genes	Main Category	Subcategory1	Subcategory2
TP73	Differentiation Regulators	Transcription factors	Initiation & Upstream
MCIDAS	Differentiation Regulators	Multiciliogenesis	Initiation & Commitment
E2F4	Differentiation Regulators	Multiciliogenesis	Initiation & Commitment
E2F5	Differentiation Regulators	Multiciliogenesis	Initiation & Commitment
MYB	Differentiation Regulators	Multiciliogenesis	Ciliary centriole amplification
CCNO	Differentiation Regulators	Multiciliogenesis	Ciliary centriole amplification
DEUP1	Differentiation Regulators	Multiciliogenesis	Ciliary centriole amplification
CDC20B	Differentiation Regulators	Multiciliogenesis	Ciliary centriole amplification
FOXJ1	Differentiation Regulators	Transcription factors	Ciliogenesis Master Switch
FOXN4	Differentiation Regulators	Transcription factors	Ciliogenesis Master Switch
RFX2	Differentiation Regulators	Transcription factors	Ciliogenesis Master Switch
RFX3	Differentiation Regulators	Transcription factors	Ciliogenesis Master Switch
CELSR1	Planar Cell Polarity (PCP)	Core PCP Components	Asymmetric Signaling
CELSR2	Planar Cell Polarity (PCP)	Core PCP Components	Asymmetric Signaling
CELSR3	Planar Cell Polarity (PCP)	Core PCP Components	Asymmetric Signaling
DVL1	Planar Cell Polarity (PCP)	Core PCP Components	Asymmetric Signaling
DVL2	Planar Cell Polarity (PCP)	Core PCP Components	Asymmetric Signaling
DVL3	Planar Cell Polarity (PCP)	Core PCP Components	Asymmetric Signaling
FZD3	Planar Cell Polarity (PCP)	Core PCP Components	Asymmetric Signaling
FZD6	Planar Cell Polarity (PCP)	Core PCP Components	Asymmetric Signaling
PRICKLE1	Planar Cell Polarity (PCP)	Core PCP Components	Asymmetric Signaling
PRICKLE2	Planar Cell Polarity (PCP)	Core PCP Components	Asymmetric Signaling
PRICKLE3	Planar Cell Polarity (PCP)	Core PCP Components	Asymmetric Signaling
VANGL1	Planar Cell Polarity (PCP)	Core PCP Components	Asymmetric Signaling
VANGL2	Planar Cell Polarity (PCP)	Core PCP Components	Asymmetric Signaling
ANKRD6	Planar Cell Polarity (PCP)	Core PCP Components	Asymmetric Signaling
FUZ	Planar Cell Polarity (PCP)	Cilia-related PCP	Polarity Coordination
INTU	Planar Cell Polarity (PCP)	Cilia-related PCP	Polarity Coordination
WDPCP	Planar Cell Polarity (PCP)	Cilia-related PCP	Polarity Coordination
PLK4	Basal Body & Transition Zone	Centriole Biogenesis	Centriole Biogenesis
KIAA0586	Basal Body & Transition Zone	Centriole Biogenesis	Centriole Biogenesis
CEP164	Basal Body & Transition Zone	Basal Body Maturation	Distal Appendage
OFD1	Basal Body & Transition Zone	Basal Body Maturation	Centriolar satellites
NEK5	Basal Body & Transition Zone	Basal Body Maturation	Basal Body Organization
CFAP157	Basal Body & Transition Zone	Basal Body Maturation	Basal Body Organization
GAS2L2	Basal Body & Transition Zone	Basal Body Orientation	Basal Body Orientation
KIF27	Basal Body & Transition Zone	Basal Body Orientation	Basal Body Orientation
B9D1	Basal Body & Transition Zone	Transition Zone	MKS/B9 Module
B9D2	Basal Body & Transition Zone	Transition Zone	MKS/B9 Module
MKS1	Basal Body & Transition Zone	Transition Zone	MKS/B9 Module
TCTN3	Basal Body & Transition Zone	Transition Zone	MKS/B9 Module
NPHP1	Basal Body & Transition Zone	Transition Zone	NPHP Module
RPGR	Basal Body & Transition Zone	Transition Zone	RPGR Complex
CC2D2A	Basal Body & Transition Zone	Transition Zone	Transition Zone Assembly
CEP290	Basal Body & Transition Zone	Transition Zone	Transition Zone Scaffold
BBS1	Intraflagellar Transport (IFT)	BBSome (IFT Accessory)	Cargo Adaptor Complex
BBS2	Intraflagellar Transport (IFT)	BBSome (IFT Accessory)	Cargo Adaptor Complex
BBS4	Intraflagellar Transport (IFT)	BBSome (IFT Accessory)	Cargo Adaptor Complex
MKKS	Intraflagellar Transport (IFT)	BBSome (IFT Accessory)	Cargo Adaptor Complex
ARMC2	Intraflagellar Transport (IFT)	IFT Cargo Adapter	RS/CPC Transport (PF27)
KIF3A	Intraflagellar Transport (IFT)	IFT Motor	Anterograde (Kinesin-2)
IFT140	Intraflagellar Transport (IFT)	IFT-A Complex	Core Components
WDR19	Intraflagellar Transport (IFT)	IFT-A Complex	Peripheral / Associated
WDR35	Intraflagellar Transport (IFT)	IFT-A Complex	Peripheral / Associated
TTC21B	Intraflagellar Transport (IFT)	IFT-A Complex	Peripheral / Associated
IFT74	Intraflagellar Transport (IFT)	IFT-B Complex	Core Complex (B1/B2)
IFT81	Intraflagellar Transport (IFT)	IFT-B Complex	Core Complex (B1/B2)
IFT88	Intraflagellar Transport (IFT)	IFT-B Complex	Core Complex (B1/B2)
TTC26	Intraflagellar Transport (IFT)	IFT-B Complex	Accessory / Associated
TTC29	Intraflagellar Transport (IFT)	IFT-B Complex	Accessory / Associated
HYDIN	Axoneme	Central Pair	Projections / Apparatus
SPEF2	Axoneme	Central Pair	Projections / Apparatus
SPAG6	Axoneme	Central Pair	Projections / Apparatus
SPAG16	Axoneme	Central Pair	Projections / Apparatus
SPAG17	Axoneme	Central Pair	Projections / Apparatus
CABCOCO1	Axoneme	Central Pair	Projections / Apparatus
CFAP54	Axoneme	Central Pair	Projections / Apparatus
CFAP74	Axoneme	Central Pair	Projections / Apparatus
CFAP221	Axoneme	Central Pair	Associated
STK36	Axoneme	Central Pair	Associated
RSPH1	Axoneme	Radial Spoke	Spoke Head
RSPH4A	Axoneme	Radial Spoke	Spoke Head
RSPH9	Axoneme	Radial Spoke	Spoke Head
RSPH10B	Axoneme	Radial Spoke	Spoke Head
LRRC23	Axoneme	Radial Spoke	Spoke Head
RSPH3	Axoneme	Radial Spoke	Spoke Stalk
RSPH14	Axoneme	Radial Spoke	Spoke Stalk
ROPN1L	Axoneme	Radial Spoke	Spoke Stalk
AK8	Axoneme	Radial Spoke	Spoke Stalk
IQUB	Axoneme	Radial Spoke	Spoke Stalk
CFAP46	Axoneme	Radial Spoke	Spoke Stalk
DYNLL1	Axoneme	Radial Spoke	Spoke Stalk (Shared Light Chains)
NME5	Axoneme	Radial Spoke	Spoke Neck
DNAJB13	Axoneme	Radial Spoke	Spoke Neck
PACRG	Axoneme	Outer Doublet	Inner Junction
CFAP70	Axoneme	Outer Doublet	kinasae/stability
CFAP100	Axoneme	Outer Doublet	Projections
PPP1R32	Axoneme	Regulators / Stability	Ciliary motility regulators
EFHC1	Axoneme	Regulators / Stability	Ciliary motility regulators
SAXO2	Axoneme	Regulators / Stability	Stability
C1orf87	Axoneme	MIPs / Tektins	MIPs
C1orf194	Axoneme	MIPs / Tektins	MIPs
C4orf47	Axoneme	MIPs / Tektins	MIPs
C7orf57	Axoneme	MIPs / Tektins	MIPs
C20orf85	Axoneme	MIPs / Tektins	MIPs
CFAP45	Axoneme	MIPs / Tektins	MIPs
CFAP52	Axoneme	MIPs / Tektins	MIPs
WDR66	Axoneme	MIPs / Tektins	MIPs
CCDC60	Axoneme	MIPs / Tektins	MIPs
CCDC170	Axoneme	MIPs / Tektins	MIPs(unspecified)
TEKT1	Axoneme	MIPs / Tektins	Tektin Filaments
TEKT2	Axoneme	MIPs / Tektins	Tektin Filaments
TEKT3	Axoneme	MIPs / Tektins	Tektin Filaments
TEKT4	Axoneme	MIPs / Tektins	Tektin Filaments
TTLL1	Axoneme	Microtubules & PTMs	Modification Enzymes
TTLL6	Axoneme	Microtubules & PTMs	Modification Enzymes
TUBB4B	Axoneme	Microtubules & PTMs	Tubulins
CATIP	Axoneme	Assembly / Attachment Factor	Cliogenesis/actin
CCDC39	Axoneme	Assembly / Attachment Factor	Molecular Ruler
CCDC40	Axoneme	Assembly / Attachment Factor	Molecular Ruler
NEK10	Axoneme	Assembly / Attachment Factor	Regulatory kinase
EFCAB10	Axoneme	Assembly / Attachment Factor	Ca²⁺-binding / Regulatory
SPAG8	Axoneme	Others	Accessory
RIBC1	Axoneme	Others	Accessory
RIBC2	Axoneme	Others	Accessory
BRWD1	Axoneme	Others	unassigned axonemal protein
DNAAF1	Dynein Assembly Factors (DNAAF)	Chaperone/Folding	Pre-assembly chaperone
DNAAF2	Dynein Assembly Factors (DNAAF)	Chaperone/Folding	Pre-assembly chaperone
DNAAF3	Dynein Assembly Factors (DNAAF)	Chaperone/Folding	Pre-assembly chaperone
DNAAF4	Dynein Assembly Factors (DNAAF)	Chaperone/Folding	Pre-assembly chaperone
DNAAF5	Dynein Assembly Factors (DNAAF)	Chaperone/Folding	Pre-assembly chaperone
PIH1D3	Dynein Assembly Factors (DNAAF)	Chaperone/Folding	Pre-assembly chaperone
ZMYND10	Dynein Assembly Factors (DNAAF)	Chaperone/Folding	Pre-assembly chaperone
C16orf71	Dynein Assembly Factors (DNAAF)	Chaperone/Folding	Pre-assembly chaperone
CFAP298	Dynein Assembly Factors (DNAAF)	Chaperone/Folding	Pre-assembly chaperone
LRRC6	Dynein Assembly Factors (DNAAF)	Cytoplasmic Assembly	ODA/IDA assembly factor
SPAG1	Dynein Assembly Factors (DNAAF)	Cytoplasmic Assembly	ODA/IDA assembly factor
PIH1D2	Dynein Assembly Factors (DNAAF)	Cytoplasmic Assembly	ODA transport / Accessory
CFAP300	Dynein Assembly Factors (DNAAF)	Cytoplasmic Assembly	ODA/IDA assembly factor
DAW1	Dynein Assembly Factors (DNAAF)	Cytoplasmic Assembly	ODA/IDA assembly factor
TTC12	Dynein Assembly Factors (DNAAF)	Cytoplasmic Assembly	ODA/IDA assembly factor
MNS1	Dynein Assembly Factors (DNAAF)	Cytoplasmic Assembly	ODA/IDA assembly factor
DNAH1	Inner Dynein Arm (IDA)	Heavy Chains	Bending control
DNAH2	Inner Dynein Arm (IDA)	Heavy Chains	Bending control
DNAH6	Inner Dynein Arm (IDA)	Heavy Chains	Bending control
DNAH7	Inner Dynein Arm (IDA)	Heavy Chains	Bending control
DNAH8	Inner Dynein Arm (IDA)	Heavy Chains	Bending control
DNAH10	Inner Dynein Arm (IDA)	Heavy Chains	Bending control
DNAH12	Inner Dynein Arm (IDA)	Heavy Chains	Bending control
DNAH14	Inner Dynein Arm (IDA)	Heavy Chains	Bending control
DNALI1	Inner Dynein Arm (IDA)	Intermediate / Light Chains	Component
CFAP43	Inner Dynein Arm (IDA)	Intermediate / Light Chains	Component
CFAP57	Inner Dynein Arm (IDA)	Intermediate / Light Chains	Component
DYDC2	Inner Dynein Arm (IDA)	Intermediate / Light Chains	Component
WDR78	Inner Dynein Arm (IDA)	Intermediate / Light Chains	Canididate Component
DYNLRB2	Inner Dynein Arm (IDA)	Intermediate / Light Chains	Shared Light Chains
ENKUR	Inner Dynein Arm (IDA)	Assembly / Attachment Factor	Regulatory
DNAH5	Outer Dynein Arm (ODA)	Heavy Chains	Power stroke
DNAH9	Outer Dynein Arm (ODA)	Heavy Chains	Power stroke
DNAH11	Outer Dynein Arm (ODA)	Heavy Chains	Power stroke
DNAI1	Outer Dynein Arm (ODA)	Intermediate / Light Chains	Component
DNAI2	Outer Dynein Arm (ODA)	Intermediate / Light Chains	Component
WDR63	Outer Dynein Arm (ODA)	Intermediate / Light Chains	Component
DNAL1	Outer Dynein Arm (ODA)	Intermediate / Light Chains	Component
NME8	Outer Dynein Arm (ODA)	Intermediate / Light Chains	Component
NME9	Outer Dynein Arm (ODA)	Intermediate / Light Chains	Component
ARMC3	Outer Dynein Arm (ODA)	Docking Complex	Anchoring
ARMC4	Outer Dynein Arm (ODA)	Docking Complex	Anchoring
CCDC114	Outer Dynein Arm (ODA)	Docking Complex	Anchoring
CCDC151	Outer Dynein Arm (ODA)	Docking Complex	Anchoring
LRRC56	Outer Dynein Arm (ODA)	Docking Complex	Anchoring
TTC25	Outer Dynein Arm (ODA)	Docking Complex	Anchoring
CLXN	Outer Dynein Arm (ODA)	Docking Complex	Anchoring
CFAP53	Outer Dynein Arm (ODA)	Docking Complex	Anchoring
CCDC65	Nexin-Dynein Regulatory Complex (N-DRC)	N-DRC Components	Linker / Regulatory
CCDC96	Nexin-Dynein Regulatory Complex (N-DRC)	N-DRC Components	Linker / Regulatory
CCDC113	Nexin-Dynein Regulatory Complex (N-DRC)	N-DRC Components	Linker / Regulatory
LRRC46	Nexin-Dynein Regulatory Complex (N-DRC)	N-DRC Components	Linker / Regulatory
DRC1	Nexin-Dynein Regulatory Complex (N-DRC)	N-DRC Components	Linker / Regulatory
DRC3	Nexin-Dynein Regulatory Complex (N-DRC)	N-DRC Components	Linker / Regulatory
DRC7	Nexin-Dynein Regulatory Complex (N-DRC)	N-DRC Components	Linker / Regulatory
GAS8	Nexin-Dynein Regulatory Complex (N-DRC)	N-DRC Components	Linker / Regulatory
CCL26	Differentiation & Fate Specification	Goblet Cell Metaplasia	Metaplasia-Driving Effector
STAT6	Differentiation & Fate Specification	Goblet Cell Metaplasia	Induction & Signaling
JAG1	Differentiation & Fate Specification	Goblet Cell Metaplasia	Induction & Signaling
NOTCH1	Differentiation & Fate Specification	Goblet Cell Metaplasia	Induction & Signaling
NOTCH2	Differentiation & Fate Specification	Goblet Cell Metaplasia	Induction & Signaling
HES1	Differentiation & Fate Specification	Goblet Cell Metaplasia	Induction & Signaling
SPDEF	Differentiation & Fate Specification	Transcriptional Regulators	Goblet Cell Master
FOXA3	Differentiation & Fate Specification	Transcriptional Regulators	Master Regulators
MUC5AC	Mucus Production & Secretion	Mucus Hypersecretion (Volume)	Mucin Synthesis
MUC5B	Mucus Production & Secretion	Mucus Hypersecretion (Volume)	Mucin Synthesis
POSTN	Mucus Production & Secretion	Mucus Hypersecretion (Volume)	Mucin Upregulator
CLCA1	Mucus Production & Secretion	Mucus Hypersecretion (Volume)	Secretion Inducers
ALOX15	Mucus Production & Secretion	Mucus Hypersecretion (Volume)	Secretion Inducers in combination with IL-13
AGR2	Mucus Production & Secretion	Mucus Hypersecretion (Volume)	Mucin Assembly
SLC26A4	Mucus Rheology & Quality	Mucus Hyperviscosity (Quality)	Hydration & Homeostasis in combination with IL-4
TFF3	Mucus Rheology & Quality	Mucus Hyperviscosity (Quality)	Mucin Stabilization
FCGBP	Mucus Rheology & Quality	Mucus Hyperviscosity (Quality)	Mucin Stabilization
LGALS3	Mucus Rheology & Quality	Mucus Hyperviscosity (Quality)	Mucin Stabilization
GSTP1	Mucus Rheology & Quality	Mucus Hyperviscosity (Quality)	Mucin Stabilization
SERPINE1	Mucus Rheology & Quality	Mucus Hyperviscosity (Quality)	Fibrinolysis Inhibition
F13A1	Mucus Rheology & Quality	Mucus Hyperviscosity (Quality)	Fibrin Stabilization
DNASE1L3	Mucus Rheology & Quality	Mucus viscosity degradation (Quality)	Chromatin-mediated Viscosity
BPIFA1	Mucus Rheology & Quality	Mucus viscosity degradation (Quality)	Hydration
BPIFB1	Mucus Rheology & Quality	Mucus viscosity degradation (Quality)	Surface Lubrication & regulator of MUC5B
PLAT	Mucus Rheology & Quality	Mucus viscosity degradation (Quality)	Fibrinolyisis Promotion/Plasminogen Activation
TSLP	TSLP
CRLF2	TSLP receptor
IL7R	TSLP receptor
IL25	IL-25
IL17RA	IL-25 receptor
IL17RB	IL-25 receptor
IL33	IL-33
IL1RL1	IL-33 receptor
IL1RAP	IL-33 receptor
