# Supplementary material for: Rebuilding the Mucociliary Apparatus in ECRS: TSLP/IL-33 Signaling Synergy and the Residual Molecular Scar of DNASE1L3 Following IL-4/13 Blockade
Source: Cells. 2026 May 15;15(10):911. doi: 10.3390/cells15100911 (PMC13204112; doi:10.3390/cells15100911)
Supplement: Supplementary file 1 [file cells-15-00911-s001.zip › Supplementary files/Supplementary TableS2A.xlsx]

## Sheet: PCP
Genes	Main Category	Subcategory1	Subcategory2	PostECRS vs PreECRS	nonECRS vs Ctrl	PreECRS vs Ctrl	PostECRS vs Ctrl	PreECRS vs nonECRS	PostECRS vs nonECRS
CELSR1	Planar Cell Polarity (PCP)	Core PCP Components	Asymmetric Signaling			〇
CELSR2	Planar Cell Polarity (PCP)	Core PCP Components	Asymmetric Signaling
CELSR3	Planar Cell Polarity (PCP)	Core PCP Components	Asymmetric Signaling
DVL1	Planar Cell Polarity (PCP)	Core PCP Components	Asymmetric Signaling
DVL2	Planar Cell Polarity (PCP)	Core PCP Components	Asymmetric Signaling
DVL3	Planar Cell Polarity (PCP)	Core PCP Components	Asymmetric Signaling
FZD3	Planar Cell Polarity (PCP)	Core PCP Components	Asymmetric Signaling
FZD6	Planar Cell Polarity (PCP)	Core PCP Components	Asymmetric Signaling
PRICKLE1	Planar Cell Polarity (PCP)	Core PCP Components	Asymmetric Signaling
PRICKLE2	Planar Cell Polarity (PCP)	Core PCP Components	Asymmetric Signaling
PRICKLE3	Planar Cell Polarity (PCP)	Core PCP Components	Asymmetric Signaling
VANGL1	Planar Cell Polarity (PCP)	Core PCP Components	Asymmetric Signaling
VANGL2	Planar Cell Polarity (PCP)	Core PCP Components	Asymmetric Signaling
ANKRD6	Planar Cell Polarity (PCP)	Core PCP Components	Asymmetric Signaling
FUZ	Planar Cell Polarity (PCP)	Cilia-related PCP	Polarity Coordination
INTU	Planar Cell Polarity (PCP)	Cilia-related PCP	Polarity Coordination
WDPCP	Planar Cell Polarity (PCP)	Cilia-related PCP	Polarity Coordination
