# Supplementary material for: Rebuilding the Mucociliary Apparatus in ECRS: TSLP/IL-33 Signaling Synergy and the Residual Molecular Scar of DNASE1L3 Following IL-4/13 Blockade
Source: Cells. 2026 May 15;15(10):911. doi: 10.3390/cells15100911 (PMC13204112; doi:10.3390/cells15100911)
Supplement: Supplementary file 1 [file cells-15-00911-s001.zip › Supplementary files/Supplementary TableS2B.xlsx]

## Sheet: ciliogenesis
Genes	Main Category	Subcategory1	Subcategory2	PostECRS vs PreECRS	nonECRS vs Ctrl	PreECRS vs Ctrl	PostECRS vs Ctrl	PreECRS vs nonECRS	PostECRS vs nonECRS
PLK4	Basal Body & Transition Zone	Centriole Biogenesis	Centriole Biogenesis				〇
KIAA0586	Basal Body & Transition Zone	Centriole Biogenesis	Centriole Biogenesis
CEP164	Basal Body & Transition Zone	Basal Body Maturation	Distal Appendage		〇
OFD1	Basal Body & Transition Zone	Basal Body Maturation	Centriolar satellites
NEK5	Basal Body & Transition Zone	Basal Body Maturation	Basal Body Organization				〇
CFAP157	Basal Body & Transition Zone	Basal Body Maturation	Basal Body Organization
GAS2L2	Basal Body & Transition Zone	Basal Body Orientation	Basal Body Orientation
KIF27	Basal Body & Transition Zone	Basal Body Orientation	Basal Body Orientation
B9D1	Basal Body & Transition Zone	Transition Zone	MKS/B9 Module				〇		〇
B9D2	Basal Body & Transition Zone	Transition Zone	MKS/B9 Module		〇		〇
MKS1	Basal Body & Transition Zone	Transition Zone	MKS/B9 Module
TCTN3	Basal Body & Transition Zone	Transition Zone	MKS/B9 Module
NPHP1	Basal Body & Transition Zone	Transition Zone	NPHP Module				〇
RPGR	Basal Body & Transition Zone	Transition Zone	RPGR Complex
CC2D2A	Basal Body & Transition Zone	Transition Zone	Transition Zone Assembly				〇
CEP290	Basal Body & Transition Zone	Transition Zone	Transition Zone Scaffold
BBS1	Intraflagellar Transport (IFT)	BBSome (IFT Accessory)	Cargo Adaptor Complex
BBS2	Intraflagellar Transport (IFT)	BBSome (IFT Accessory)	Cargo Adaptor Complex
BBS4	Intraflagellar Transport (IFT)	BBSome (IFT Accessory)	Cargo Adaptor Complex
MKKS	Intraflagellar Transport (IFT)	BBSome (IFT Accessory)	Cargo Adaptor Complex
ARMC2	Intraflagellar Transport (IFT)	IFT Cargo Adapter	RS/CPC Transport (PF27)
KIF3A	Intraflagellar Transport (IFT)	IFT Motor	Anterograde (Kinesin-2)
IFT140	Intraflagellar Transport (IFT)	IFT-A Complex	Core Components				〇
WDR19	Intraflagellar Transport (IFT)	IFT-A Complex	Peripheral / Associated
WDR35	Intraflagellar Transport (IFT)	IFT-A Complex	Peripheral / Associated
TTC21B	Intraflagellar Transport (IFT)	IFT-A Complex	Peripheral / Associated
IFT74	Intraflagellar Transport (IFT)	IFT-B Complex	Core Complex (B1/B2)
IFT81	Intraflagellar Transport (IFT)	IFT-B Complex	Core Complex (B1/B2)		〇	〇	〇
IFT88	Intraflagellar Transport (IFT)	IFT-B Complex	Core Complex (B1/B2)				〇
TTC26	Intraflagellar Transport (IFT)	IFT-B Complex	Accessory / Associated
TTC29	Intraflagellar Transport (IFT)	IFT-B Complex	Accessory / Associated	〇	〇		〇
HYDIN	Axoneme	Central Pair	Projections / Apparatus				〇
SPEF2	Axoneme	Central Pair	Projections / Apparatus
SPAG6	Axoneme	Central Pair	Projections / Apparatus				〇
SPAG16	Axoneme	Central Pair	Projections / Apparatus
SPAG17	Axoneme	Central Pair	Projections / Apparatus				〇
CABCOCO1	Axoneme	Central Pair	Projections / Apparatus				〇
CFAP54	Axoneme	Central Pair	Projections / Apparatus			〇	〇
CFAP74	Axoneme	Central Pair	Projections / Apparatus
CFAP221	Axoneme	Central Pair	Associated				〇
STK36	Axoneme	Central Pair	Associated
RSPH1	Axoneme	Radial Spoke	Spoke Head	〇	〇		〇
RSPH4A	Axoneme	Radial Spoke	Spoke Head				〇
RSPH9	Axoneme	Radial Spoke	Spoke Head	〇			〇
RSPH10B	Axoneme	Radial Spoke	Spoke Head
LRRC23	Axoneme	Radial Spoke	Spoke Head	〇			〇
RSPH3	Axoneme	Radial Spoke	Spoke Stalk
RSPH14	Axoneme	Radial Spoke	Spoke Stalk				〇
ROPN1L	Axoneme	Radial Spoke	Spoke Stalk	〇			〇
AK8	Axoneme	Radial Spoke	Spoke Stalk
IQUB	Axoneme	Radial Spoke	Spoke Stalk
CFAP46	Axoneme	Radial Spoke	Spoke Stalk
DYNLL1	Axoneme	Radial Spoke	Spoke Stalk (Shared Light Chains)				〇
NME5	Axoneme	Radial Spoke	Spoke Neck				〇
DNAJB13	Axoneme	Radial Spoke	Spoke Neck
PACRG	Axoneme	Outer Doublet	Inner Junction	〇			〇
CFAP70	Axoneme	Outer Doublet	kinasae/stability
CFAP100	Axoneme	Outer Doublet	Projections				〇
PPP1R32	Axoneme	Regulators / Stability	Ciliary motility regulators				〇
EFHC1	Axoneme	Regulators / Stability	Ciliary motility regulators				〇
SAXO2	Axoneme	Regulators / Stability	Stability	〇			〇
C1orf87	Axoneme	MIPs / Tektins	MIPs
C1orf194	Axoneme	MIPs / Tektins	MIPs	〇			〇
C4orf47	Axoneme	MIPs / Tektins	MIPs			〇	〇
C7orf57	Axoneme	MIPs / Tektins	MIPs		〇	〇	〇
C20orf85	Axoneme	MIPs / Tektins	MIPs	〇			〇
CFAP45	Axoneme	MIPs / Tektins	MIPs	〇			〇
CFAP52	Axoneme	MIPs / Tektins	MIPs				〇
WDR66	Axoneme	MIPs / Tektins	MIPs				〇
CCDC60	Axoneme	MIPs / Tektins	MIPs
CCDC170	Axoneme	MIPs / Tektins	MIPs(unspecified)				〇
TEKT1	Axoneme	MIPs / Tektins	Tektin Filaments		〇		〇
TEKT2	Axoneme	MIPs / Tektins	Tektin Filaments		〇	〇	〇
TEKT3	Axoneme	MIPs / Tektins	Tektin Filaments
TEKT4	Axoneme	MIPs / Tektins	Tektin Filaments
TTLL1	Axoneme	Microtubules & PTMs	Modification Enzymes
TTLL6	Axoneme	Microtubules & PTMs	Modification Enzymes
TUBB4B	Axoneme	Microtubules & PTMs	Tubulins			〇	〇
CATIP	Axoneme	Assembly / Attachment Factor	Cliogenesis/actin
CCDC39	Axoneme	Assembly / Attachment Factor	Molecular Ruler
CCDC40	Axoneme	Assembly / Attachment Factor	Molecular Ruler		〇		〇
NEK10	Axoneme	Assembly / Attachment Factor	Regulatory kinase				〇
EFCAB10	Axoneme	Assembly / Attachment Factor	Ca²⁺-binding / Regulatory				〇
SPAG8	Axoneme	Others	Accessory
RIBC1	Axoneme	Others	Accessory				〇
RIBC2	Axoneme	Others	Accessory				〇
BRWD1	Axoneme	Others	unassigned axonemal protein
DNAAF1	Dynein Assembly Factors (DNAAF)	Chaperone/Folding	Pre-assembly chaperone				〇
DNAAF2	Dynein Assembly Factors (DNAAF)	Chaperone/Folding	Pre-assembly chaperone
DNAAF3	Dynein Assembly Factors (DNAAF)	Chaperone/Folding	Pre-assembly chaperone				〇
DNAAF4	Dynein Assembly Factors (DNAAF)	Chaperone/Folding	Pre-assembly chaperone				〇
DNAAF5	Dynein Assembly Factors (DNAAF)	Chaperone/Folding	Pre-assembly chaperone
PIH1D3	Dynein Assembly Factors (DNAAF)	Chaperone/Folding	Pre-assembly chaperone				〇
ZMYND10	Dynein Assembly Factors (DNAAF)	Chaperone/Folding	Pre-assembly chaperone				〇
C16orf71	Dynein Assembly Factors (DNAAF)	Chaperone/Folding	Pre-assembly chaperone
CFAP298	Dynein Assembly Factors (DNAAF)	Chaperone/Folding	Pre-assembly chaperone
LRRC6	Dynein Assembly Factors (DNAAF)	Cytoplasmic Assembly	ODA/IDA assembly factor				〇
SPAG1	Dynein Assembly Factors (DNAAF)	Cytoplasmic Assembly	ODA/IDA assembly factor				〇
PIH1D2	Dynein Assembly Factors (DNAAF)	Cytoplasmic Assembly	ODA transport / Accessory				〇
CFAP300	Dynein Assembly Factors (DNAAF)	Cytoplasmic Assembly	ODA/IDA assembly factor				〇
DAW1	Dynein Assembly Factors (DNAAF)	Cytoplasmic Assembly	ODA/IDA assembly factor				〇
TTC12	Dynein Assembly Factors (DNAAF)	Cytoplasmic Assembly	ODA/IDA assembly factor
MNS1	Dynein Assembly Factors (DNAAF)	Cytoplasmic Assembly	ODA/IDA assembly factor
DNAH1	Inner Dynein Arm (IDA)	Heavy Chains	Bending control
DNAH2	Inner Dynein Arm (IDA)	Heavy Chains	Bending control
DNAH6	Inner Dynein Arm (IDA)	Heavy Chains	Bending control				〇
DNAH7	Inner Dynein Arm (IDA)	Heavy Chains	Bending control	〇
DNAH8	Inner Dynein Arm (IDA)	Heavy Chains	Bending control
DNAH10	Inner Dynein Arm (IDA)	Heavy Chains	Bending control				〇
DNAH12	Inner Dynein Arm (IDA)	Heavy Chains	Bending control	〇			〇
DNAH14	Inner Dynein Arm (IDA)	Heavy Chains	Bending control
DNALI1	Inner Dynein Arm (IDA)	Intermediate / Light Chains	Component				〇
CFAP43	Inner Dynein Arm (IDA)	Intermediate / Light Chains	Component
CFAP57	Inner Dynein Arm (IDA)	Intermediate / Light Chains	Component				〇
DYDC2	Inner Dynein Arm (IDA)	Intermediate / Light Chains	Component				〇
WDR78	Inner Dynein Arm (IDA)	Intermediate / Light Chains	Canididate Component				〇
DYNLRB2	Inner Dynein Arm (IDA)	Intermediate / Light Chains	Shared Light Chains				〇
ENKUR	Inner Dynein Arm (IDA)	Assembly / Attachment Factor	Regulatory		〇	〇	〇
DNAH5	Outer Dynein Arm (ODA)	Heavy Chains	Power stroke
DNAH9	Outer Dynein Arm (ODA)	Heavy Chains	Power stroke				〇
DNAH11	Outer Dynein Arm (ODA)	Heavy Chains	Power stroke				〇
DNAI1	Outer Dynein Arm (ODA)	Intermediate / Light Chains	Component
DNAI2	Outer Dynein Arm (ODA)	Intermediate / Light Chains	Component				〇
WDR63	Outer Dynein Arm (ODA)	Intermediate / Light Chains	Component				〇
DNAL1	Outer Dynein Arm (ODA)	Intermediate / Light Chains	Component				〇
NME8	Outer Dynein Arm (ODA)	Intermediate / Light Chains	Component
NME9	Outer Dynein Arm (ODA)	Intermediate / Light Chains	Component
ARMC3	Outer Dynein Arm (ODA)	Docking Complex	Anchoring				〇
ARMC4	Outer Dynein Arm (ODA)	Docking Complex	Anchoring
CCDC114	Outer Dynein Arm (ODA)	Docking Complex	Anchoring
CCDC151	Outer Dynein Arm (ODA)	Docking Complex	Anchoring				〇
LRRC56	Outer Dynein Arm (ODA)	Docking Complex	Anchoring				〇
TTC25	Outer Dynein Arm (ODA)	Docking Complex	Anchoring		〇	〇	〇
CLXN	Outer Dynein Arm (ODA)	Docking Complex	Anchoring
CFAP53	Outer Dynein Arm (ODA)	Docking Complex	Anchoring				〇
CCDC65	Nexin-Dynein Regulatory Complex (N-DRC)	N-DRC Components	Linker / Regulatory		〇	〇	〇
CCDC96	Nexin-Dynein Regulatory Complex (N-DRC)	N-DRC Components	Linker / Regulatory				〇
CCDC113	Nexin-Dynein Regulatory Complex (N-DRC)	N-DRC Components	Linker / Regulatory				〇
LRRC46	Nexin-Dynein Regulatory Complex (N-DRC)	N-DRC Components	Linker / Regulatory				〇
DRC1	Nexin-Dynein Regulatory Complex (N-DRC)	N-DRC Components	Linker / Regulatory	〇			〇
DRC3	Nexin-Dynein Regulatory Complex (N-DRC)	N-DRC Components	Linker / Regulatory				〇
DRC7	Nexin-Dynein Regulatory Complex (N-DRC)	N-DRC Components	Linker / Regulatory				〇
GAS8	Nexin-Dynein Regulatory Complex (N-DRC)	N-DRC Components	Linker / Regulatory
