# Supplementary material for: Rebuilding the Mucociliary Apparatus in ECRS: TSLP/IL-33 Signaling Synergy and the Residual Molecular Scar of DNASE1L3 Following IL-4/13 Blockade
Source: Cells. 2026 May 15;15(10):911. doi: 10.3390/cells15100911 (PMC13204112; doi:10.3390/cells15100911)
Supplement: Supplementary file 1 [file cells-15-00911-s001.zip › Supplementary files/Supplementary TableS2C.xlsx]

## Sheet: epithelial cytokines
Genes	Main Category	PostECRS vs PreECRS	nonECRS vs Ctrl	PreECRS vs Ctrl	PostECRS vs Ctrl	PreECRS vs nonECRS	PostECRS vs nonECRS
TSLP	TSLP
CRLF2	TSLP receptor
IL7R	TSLP receptor
IL25	IL-25	NA	NA	NA	NA	NA	NA
IL17RA	IL-25 receptor
IL17RB	IL-25 receptor
IL33	IL-33
IL1RL1	IL-33 receptor			〇	〇	〇
IL1RAP	IL-33 receptor
