# Supplementary material for: Rebuilding the Mucociliary Apparatus in ECRS: TSLP/IL-33 Signaling Synergy and the Residual Molecular Scar of DNASE1L3 Following IL-4/13 Blockade
Source: Cells. 2026 May 15;15(10):911. doi: 10.3390/cells15100911 (PMC13204112; doi:10.3390/cells15100911)
Supplement: Supplementary file 1 [file cells-15-00911-s001.zip › Supplementary files/Supplementary TableS3.xlsx]

## Sheet: Sheet 1
Model	Formula	Term	Estimate	Std. Error	df	t value	Pr(>|t|)
A1_CiliaMaster_vs_BaseIL33	Cilia_Master_Score ~ Condition * Baseline_IL33 + (1|PatientID)	(Intercept)	8.40153	2.26329	12.5507	3.71209	0.00276076
A1_CiliaMaster_vs_BaseIL33	Cilia_Master_Score ~ Condition * Baseline_IL33 + (1|PatientID)	ConditionPost	-7.51484	2.60068	7	-2.88957	0.0233307
A1_CiliaMaster_vs_BaseIL33	Cilia_Master_Score ~ Condition * Baseline_IL33 + (1|PatientID)	Baseline_IL33	-0.548554	0.228212	12.5507	-2.40371	0.0324753
A1_CiliaMaster_vs_BaseIL33	Cilia_Master_Score ~ Condition * Baseline_IL33 + (1|PatientID)	ConditionPost:Baseline_IL33	0.864862	0.262232	7	3.29808	0.0131554
A2_CorePCP_vs_BaseIL33	Core_PCP_Score ~ Condition * Baseline_IL33 + (1|PatientID)	(Intercept)	4.38407	1.58028	9.7371	2.77425	0.0201139
A2_CorePCP_vs_BaseIL33	Core_PCP_Score ~ Condition * Baseline_IL33 + (1|PatientID)	ConditionPost	-2.24084	1.29994	7	-1.72381	0.128403
A2_CorePCP_vs_BaseIL33	Core_PCP_Score ~ Condition * Baseline_IL33 + (1|PatientID)	Baseline_IL33	-0.116869	0.159342	9.7371	-0.733448	0.480571
A2_CorePCP_vs_BaseIL33	Core_PCP_Score ~ Condition * Baseline_IL33 + (1|PatientID)	ConditionPost:Baseline_IL33	0.249888	0.131075	7	1.90645	0.0982689
A3_CiliaPCP_vs_BaseIL33	Cilia_PCP_Score ~ Condition * Baseline_IL33 + (1|PatientID)	(Intercept)	8.4685	2.3524	14	3.59994	0.00289883
A3_CiliaPCP_vs_BaseIL33	Cilia_PCP_Score ~ Condition * Baseline_IL33 + (1|PatientID)	ConditionPost	-8.38486	3.3268	14	-2.5204	0.0244817
A3_CiliaPCP_vs_BaseIL33	Cilia_PCP_Score ~ Condition * Baseline_IL33 + (1|PatientID)	Baseline_IL33	-0.60448	0.237197	14	-2.54843	0.0231879
A3_CiliaPCP_vs_BaseIL33	Cilia_PCP_Score ~ Condition * Baseline_IL33 + (1|PatientID)	ConditionPost:Baseline_IL33	0.937792	0.335447	14	2.79565	0.0143024
A4_CiliaMaster_vs_BaseTSLP	Cilia_Master_Score ~ Condition * Baseline_TSLP + (1|PatientID)	(Intercept)	2.40116	1.23915	14	1.93775	0.0730929
A4_CiliaMaster_vs_BaseTSLP	Cilia_Master_Score ~ Condition * Baseline_TSLP + (1|PatientID)	ConditionPost	0.0828818	1.75243	14	0.0472954	0.962946
A4_CiliaMaster_vs_BaseTSLP	Cilia_Master_Score ~ Condition * Baseline_TSLP + (1|PatientID)	Baseline_TSLP	0.108793	0.221644	14	0.490846	0.63114
A4_CiliaMaster_vs_BaseTSLP	Cilia_Master_Score ~ Condition * Baseline_TSLP + (1|PatientID)	ConditionPost:Baseline_TSLP	0.170861	0.313452	14	0.545095	0.594266
A5_CorePCP_vs_BaseTSLP	Core_PCP_Score ~ Condition * Baseline_TSLP + (1|PatientID)	(Intercept)	3.30116	0.748548	10.5467	4.41008	0.00115639
A5_CorePCP_vs_BaseTSLP	Core_PCP_Score ~ Condition * Baseline_TSLP + (1|PatientID)	ConditionPost	-0.514761	0.692383	7	-0.743462	0.481405
A5_CorePCP_vs_BaseTSLP	Core_PCP_Score ~ Condition * Baseline_TSLP + (1|PatientID)	Baseline_TSLP	-0.0127521	0.133891	10.5467	-0.0952429	0.925907
A5_CorePCP_vs_BaseTSLP	Core_PCP_Score ~ Condition * Baseline_TSLP + (1|PatientID)	ConditionPost:Baseline_TSLP	0.135611	0.123845	7	1.09501	0.309751
A6_CiliaPCP_vs_BaseTSLP	Cilia_PCP_Score ~ Condition * Baseline_TSLP + (1|PatientID)	(Intercept)	1.32296	1.3274	14	0.996654	0.335848
A6_CiliaPCP_vs_BaseTSLP	Cilia_PCP_Score ~ Condition * Baseline_TSLP + (1|PatientID)	ConditionPost	1.05308	1.87722	14	0.560976	0.583682
A6_CiliaPCP_vs_BaseTSLP	Cilia_PCP_Score ~ Condition * Baseline_TSLP + (1|PatientID)	Baseline_TSLP	0.21794	0.237428	14	0.917922	0.374203
A6_CiliaPCP_vs_BaseTSLP	Cilia_PCP_Score ~ Condition * Baseline_TSLP + (1|PatientID)	ConditionPost:Baseline_TSLP	-0.0352315	0.335774	14	-0.104926	0.917923
B1_CiliaMaster_tracking_IL33	Cilia_Master_Score ~ Condition + IL33_Interaction + (1|PatientID)	(Intercept)	4.86365	1.68137	11.1337	2.89267	0.0144713
B1_CiliaMaster_tracking_IL33	Cilia_Master_Score ~ Condition + IL33_Interaction + (1|PatientID)	ConditionPost	0.978593	0.384891	7.07084	2.54252	0.0382021
B1_CiliaMaster_tracking_IL33	Cilia_Master_Score ~ Condition + IL33_Interaction + (1|PatientID)	IL33_Interaction	-0.189729	0.168079	11.0037	-1.12881	0.282988
B2_CorePCP_tracking_IL33	Core_PCP_Score ~ Condition + IL33_Interaction + (1|PatientID)	(Intercept)	4.33772	0.979321	14.5656	4.42932	0.000521547
B2_CorePCP_tracking_IL33	Core_PCP_Score ~ Condition + IL33_Interaction + (1|PatientID)	ConditionPost	0.202999	0.145589	6.33253	1.39433	0.210177
B2_CorePCP_tracking_IL33	Core_PCP_Score ~ Condition + IL33_Interaction + (1|PatientID)	IL33_Interaction	-0.112168	0.0976546	14.3925	-1.14862	0.269446
B3_CiliaPCP_tracking_IL33	Cilia_PCP_Score ~ Condition + IL33_Interaction + (1|PatientID)	(Intercept)	4.4955	1.72236	15	2.61008	0.0196995
B3_CiliaPCP_tracking_IL33	Cilia_PCP_Score ~ Condition + IL33_Interaction + (1|PatientID)	ConditionPost	0.825547	0.421525	15	1.95847	0.0690375
B3_CiliaPCP_tracking_IL33	Cilia_PCP_Score ~ Condition + IL33_Interaction + (1|PatientID)	IL33_Interaction	-0.201524	0.172067	15	-1.1712	0.259789
B4_CiliaMaster_tracking_TSLP	Cilia_Master_Score ~Condition + TSLP_Interaction + (1|PatientID)	(Intercept)	2.40055	1.02376	15	2.34483	0.0332099
B4_CiliaMaster_tracking_TSLP	Cilia_Master_Score ~Condition + TSLP_Interaction + (1|PatientID)	ConditionPost	1.03272	0.411703	15	2.50842	0.0241018
B4_CiliaMaster_tracking_TSLP	Cilia_Master_Score ~Condition + TSLP_Interaction + (1|PatientID)	TSLP_Interaction	0.108905	0.180476	15	0.603433	0.555236
B5_CorePCP_tracking_TSLP	Core_PCP_Score ~ Condition + TSLP_Interaction + (1|PatientID)	(Intercept)	3.6739	0.480856	11.1717	7.64034	9.20526e-06
B5_CorePCP_tracking_TSLP	Core_PCP_Score ~ Condition + TSLP_Interaction + (1|PatientID)	ConditionPost	0.207771	0.153479	6.79563	1.35374	0.219112
B5_CorePCP_tracking_TSLP	Core_PCP_Score ~ Condition + TSLP_Interaction + (1|PatientID)	TSLP_Interaction	-0.0812715	0.0824655	9.49502	-0.985522	0.348814
B6_CiliaPCP_tracking_TSLP	Cilia_PCP_Score ~ Condition + TSLP_Interaction + (1|PatientID)	(Intercept)	1.54469	1.06469	15	1.45084	0.167415
B6_CiliaPCP_tracking_TSLP	Cilia_PCP_Score ~ Condition + TSLP_Interaction + (1|PatientID)	ConditionPost	0.894541	0.428161	15	2.08927	0.0541368
B6_CiliaPCP_tracking_TSLP	Cilia_PCP_Score ~ Condition + TSLP_Interaction + (1|PatientID)	TSLP_Interaction	0.177181	0.18769	15	0.944007	0.360124
