# Supplementary material for: Rebuilding the Mucociliary Apparatus in ECRS: TSLP/IL-33 Signaling Synergy and the Residual Molecular Scar of DNASE1L3 Following IL-4/13 Blockade
Source: Cells. 2026 May 15;15(10):911. doi: 10.3390/cells15100911 (PMC13204112; doi:10.3390/cells15100911)
Supplement: Supplementary file 1 [file cells-15-00911-s001.zip › Supplementary files/Supplementary TableS4.xlsx]

## Sheet: Sheet 1
Model	Term	Estimate	Std. Error	df	t value	Pr(>|t|)
Cilia_Master_Score_adj_Blood_Eo	(Intercept)	8.40601	2.38661	10.5274	3.52215	0.0051051
Cilia_Master_Score_adj_Blood_Eo	ConditionPost	-7.51484	2.60068	7	-2.88957	0.0233307
Cilia_Master_Score_adj_Blood_Eo	Baseline_IL33	-0.547063	0.241587	10.4891	-2.26445	0.0458445
Cilia_Master_Score_adj_Blood_Eo	Blood_Eo	-0.0027206	0.0407557	6	-0.0667538	0.948946
Cilia_Master_Score_adj_Blood_Eo	ConditionPost:Baseline_IL33	0.864862	0.262232	7	3.29808	0.0131554
Cilia_Master_Score_adj_Total_IgE	(Intercept)	7.24104	2.83922	8.27971	2.55036	0.0332421
Cilia_Master_Score_adj_Total_IgE	ConditionPost	-7.67051	2.8957	6	-2.64893	0.0380829
Cilia_Master_Score_adj_Total_IgE	Baseline_IL33	-0.42166	0.304375	7.79323	-1.38533	0.204309
Cilia_Master_Score_adj_Total_IgE	Total_IgE	-0.000565294	0.00121047	5	-0.467002	0.660141
Cilia_Master_Score_adj_Total_IgE	ConditionPost:Baseline_IL33	0.878323	0.289427	6	3.03469	0.022959
Cilia_Master_Score_adj_CT_Score	(Intercept)	8.49934	2.39184	10.5059	3.55347	0.00485331
Cilia_Master_Score_adj_CT_Score	ConditionPost	-7.51484	2.60068	7	-2.88957	0.0233307
Cilia_Master_Score_adj_CT_Score	Baseline_IL33	-0.540674	0.24046	10.535	-2.2485	0.0470202
Cilia_Master_Score_adj_CT_Score	CT_Score	-0.00975	0.0304958	6	-0.319716	0.760023
Cilia_Master_Score_adj_CT_Score	ConditionPost:Baseline_IL33	0.864862	0.262232	7	3.29808	0.0131554
Cilia_Master_Score_adj_FeNO	(Intercept)	8.1609	2.37245	10.5862	3.43985	0.00583501
Cilia_Master_Score_adj_FeNO	ConditionPost	-7.51484	2.60068	7	-2.88957	0.0233307
Cilia_Master_Score_adj_FeNO	Baseline_IL33	-0.505764	0.246324	10.3018	-2.05325	0.0663265
Cilia_Master_Score_adj_FeNO	FeNO	-0.00359317	0.00598785	6	-0.600077	0.570408
Cilia_Master_Score_adj_FeNO	ConditionPost:Baseline_IL33	0.864862	0.262232	7	3.29808	0.0131554
Cilia_Master_Score_adj_Tissue_Eo	(Intercept)	8.53233	2.47626	10.1745	3.44565	0.0061163
Cilia_Master_Score_adj_Tissue_Eo	ConditionPost	-7.51484	2.60068	7	-2.88957	0.0233307
Cilia_Master_Score_adj_Tissue_Eo	Baseline_IL33	-0.545703	0.240552	10.5312	-2.26855	0.0454264
Cilia_Master_Score_adj_Tissue_Eo	Tissue_Eo	-0.000949601	0.00493507	6	-0.192419	0.853762
Cilia_Master_Score_adj_Tissue_Eo	ConditionPost:Baseline_IL33	0.864862	0.262232	7	3.29808	0.0131554
Cilia_Master_Score_adj_JESREC_Score	(Intercept)	7.1273	2.59182	9.76813	2.74992	0.0209029
Cilia_Master_Score_adj_JESREC_Score	ConditionPost	-7.51484	2.60068	7	-2.88957	0.0233307
Cilia_Master_Score_adj_JESREC_Score	Baseline_IL33	-0.616194	0.237752	10.6475	-2.59175	0.0256546
Cilia_Master_Score_adj_JESREC_Score	JESREC_Score	0.128457	0.127588	6	1.00682	0.352885
Cilia_Master_Score_adj_JESREC_Score	ConditionPost:Baseline_IL33	0.864862	0.262232	7	3.29808	0.0131554
Core_PCP_Score_adj_Blood_Eo	(Intercept)	4.38522	1.68689	8.06439	2.59959	0.0314284
Core_PCP_Score_adj_Blood_Eo	ConditionPost	-2.24084	1.29994	7	-1.72381	0.128403
Core_PCP_Score_adj_Blood_Eo	Baseline_IL33	-0.116485	0.170897	8.04251	-0.681612	0.514629
Core_PCP_Score_adj_Blood_Eo	Blood_Eo	-0.000700144	0.0317011	6	-0.0220858	0.983096
Core_PCP_Score_adj_Blood_Eo	ConditionPost:Baseline_IL33	0.249888	0.131075	7	1.90645	0.0982689
Core_PCP_Score_adj_Total_IgE	(Intercept)	3.32412	2.06828	6.31973	1.6072	0.156634
Core_PCP_Score_adj_Total_IgE	ConditionPost	-2.44839	1.41462	6	-1.73078	0.134211
Core_PCP_Score_adj_Total_IgE	Baseline_IL33	0.0083231	0.224513	6.09968	0.0370718	0.971611
Core_PCP_Score_adj_Total_IgE	Total_IgE	-0.000714241	0.000963286	5	-0.741463	0.491748
Core_PCP_Score_adj_Total_IgE	ConditionPost:Baseline_IL33	0.267837	0.141393	6	1.89427	0.107016
Core_PCP_Score_adj_CT_Score	(Intercept)	4.26383	1.67238	8.10509	2.54956	0.0338465
Core_PCP_Score_adj_CT_Score	ConditionPost	-2.24084	1.29994	7	-1.72381	0.128403
Core_PCP_Score_adj_CT_Score	Baseline_IL33	-0.126557	0.168027	8.12218	-0.753195	0.472598
Core_PCP_Score_adj_CT_Score	CT_Score	0.0119866	0.0234079	6	0.512075	0.626895
Core_PCP_Score_adj_CT_Score	ConditionPost:Baseline_IL33	0.249888	0.131075	7	1.90645	0.0982689
Core_PCP_Score_adj_FeNO	(Intercept)	4.12066	1.63186	8.2253	2.52513	0.0347708
Core_PCP_Score_adj_FeNO	ConditionPost	-2.24084	1.29994	7	-1.72381	0.128403
Core_PCP_Score_adj_FeNO	Baseline_IL33	-0.07003	0.170404	8.05586	-0.410964	0.691814
Core_PCP_Score_adj_FeNO	FeNO	-0.00393319	0.00451676	6	-0.8708	0.417338
Core_PCP_Score_adj_FeNO	ConditionPost:Baseline_IL33	0.249888	0.131075	7	1.90645	0.0982689
Core_PCP_Score_adj_Tissue_Eo	(Intercept)	4.37252	1.76747	7.85857	2.47389	0.0389894
Core_PCP_Score_adj_Tissue_Eo	ConditionPost	-2.24084	1.29994	7	-1.72381	0.128403
Core_PCP_Score_adj_Tissue_Eo	Baseline_IL33	-0.117121	0.170403	8.05589	-0.687316	0.511182
Core_PCP_Score_adj_Tissue_Eo	Tissue_Eo	8.38828e-05	0.00384906	6	0.0217931	0.98332
Core_PCP_Score_adj_Tissue_Eo	ConditionPost:Baseline_IL33	0.249888	0.131075	7	1.90645	0.0982689
Core_PCP_Score_adj_JESREC_Score	(Intercept)	2.82217	1.64292	8.19148	1.71777	0.123282
Core_PCP_Score_adj_JESREC_Score	ConditionPost	-2.24084	1.29994	7	-1.72381	0.128403
Core_PCP_Score_adj_JESREC_Score	Baseline_IL33	-0.199778	0.148698	8.8032	-1.34352	0.212707
Core_PCP_Score_adj_JESREC_Score	JESREC_Score	0.157457	0.0858669	6	1.83374	0.116384
Core_PCP_Score_adj_JESREC_Score	ConditionPost:Baseline_IL33	0.249888	0.131075	7	1.90645	0.0982689
Cilia_PCP_Score_adj_Blood_Eo	(Intercept)	8.45596	2.43747	13	3.46915	0.00415265
Cilia_PCP_Score_adj_Blood_Eo	ConditionPost	-8.38486	3.44614	13	-2.43312	0.030154
Cilia_PCP_Score_adj_Blood_Eo	Baseline_IL33	-0.608659	0.246459	13	-2.46962	0.0281549
Cilia_PCP_Score_adj_Blood_Eo	Blood_Eo	0.00762303	0.0351101	13	0.217118	0.831487
Cilia_PCP_Score_adj_Blood_Eo	ConditionPost:Baseline_IL33	0.937792	0.347481	13	2.69883	0.0182345
Cilia_PCP_Score_adj_Total_IgE	(Intercept)	7.00621	2.7539	11	2.5441	0.0272799
Cilia_PCP_Score_adj_Total_IgE	ConditionPost	-8.73931	3.47864	11	-2.51228	0.0288692
Cilia_PCP_Score_adj_Total_IgE	Baseline_IL33	-0.43662	0.291585	11	-1.4974	0.162423
Cilia_PCP_Score_adj_Total_IgE	Total_IgE	-0.000881995	0.00105822	11	-0.833468	0.42231
Cilia_PCP_Score_adj_Total_IgE	ConditionPost:Baseline_IL33	0.968443	0.347693	11	2.78534	0.0177336
Cilia_PCP_Score_adj_CT_Score	(Intercept)	8.44017	2.4546	13	3.43852	0.00440415
Cilia_PCP_Score_adj_CT_Score	ConditionPost	-8.38486	3.45088	13	-2.42978	0.0303436
Cilia_PCP_Score_adj_CT_Score	Baseline_IL33	-0.606763	0.246976	13	-2.45677	0.0288436
Cilia_PCP_Score_adj_CT_Score	CT_Score	0.00282391	0.0265209	13	0.106479	0.916828
Cilia_PCP_Score_adj_CT_Score	ConditionPost:Baseline_IL33	0.937792	0.347959	13	2.69513	0.0183638
Cilia_PCP_Score_adj_FeNO	(Intercept)	8.39298	2.46278	13	3.40793	0.00467064
Cilia_PCP_Score_adj_FeNO	ConditionPost	-8.38486	3.44641	13	-2.43293	0.0301647
Cilia_PCP_Score_adj_FeNO	Baseline_IL33	-0.591052	0.253729	13	-2.32946	0.0365998
Cilia_PCP_Score_adj_FeNO	FeNO	-0.00112761	0.00530937	13	-0.212382	0.835103
Cilia_PCP_Score_adj_FeNO	ConditionPost:Baseline_IL33	0.937792	0.347508	13	2.69862	0.0182419
Cilia_PCP_Score_adj_Tissue_Eo	(Intercept)	8.37151	2.50844	13	3.33734	0.00534938
Cilia_PCP_Score_adj_Tissue_Eo	ConditionPost	-8.38486	3.44877	13	-2.43126	0.0302592
Cilia_PCP_Score_adj_Tissue_Eo	Baseline_IL33	-0.606594	0.246227	13	-2.46356	0.0284778
Cilia_PCP_Score_adj_Tissue_Eo	Tissue_Eo	0.000704131	0.00426622	13	0.165048	0.871445
Cilia_PCP_Score_adj_Tissue_Eo	ConditionPost:Baseline_IL33	0.937792	0.347746	13	2.69677	0.0183063
Cilia_PCP_Score_adj_JESREC_Score	(Intercept)	7.0311	2.55234	13	2.75476	0.016388
Cilia_PCP_Score_adj_JESREC_Score	ConditionPost	-8.38486	3.24956	13	-2.58031	0.0228433
Cilia_PCP_Score_adj_JESREC_Score	Baseline_IL33	-0.68078	0.23908	13	-2.8475	0.0137225
Cilia_PCP_Score_adj_JESREC_Score	JESREC_Score	0.144906	0.112016	13	1.29362	0.218311
Cilia_PCP_Score_adj_JESREC_Score	ConditionPost:Baseline_IL33	0.937792	0.327659	13	2.8621	0.0133439
